# Supplementary material for: An Exploratory LC-HRMS Metabolomics Study of Culture Medium-Dependent Metabolic Variation and Bioactivity in Ten Fungal Strains
Source: Int J Mol Sci. 2026 Apr 27;27(9):3866. doi: 10.3390/ijms27093866 (PMC13163426; doi:10.3390/ijms27093866)
Supplement: Supplementary file 1 [file ijms-27-03866-s001.zip]

Archive with 1 entries (1 files):
- ijms-4259291-supplementary.pdf
